# Supplementary material for: Nordic Orofacial Test-Screening Protocol as a Tool for Assessment of Orofacial Dysfunction in Pediatric and Adult Patients
Source: Diagnostics (Basel). 2025 Jun 29;15(13):1656. doi: 10.3390/diagnostics15131656 (PMC12249170; doi:10.3390/diagnostics15131656)
Supplement: Supplementary file 1 [file diagnostics-15-01656-s001.zip]

Archive with 2 entries (2 files):
- NOT-S- PL.pdf
- not-s-manual_eng_090625.pdf
